# Supplementary material for: Cortical Layer Markers Expression and Increased Synaptic Density in Interstitial Neurons of the White Matter from Drug-Resistant Epilepsy Patients
Source: Brain Sci. 2023 Apr 6;13(4):626. doi: 10.3390/brainsci13040626 (PMC10137301; doi:10.3390/brainsci13040626)
Supplement: Supplementary file 1 [file brainsci-13-00626-s001.zip]

Archive with 1 entries (1 files):
- brainsci-2304427-supplementary.pdf
